# Supplementary material for: Revisiting the Object‐Processing Paradigm in the Study of Gaze Cues: What Two Decades of Research Have Taught Us About Infant Social Learning
Source: Infancy. 2025 Feb 25;30(2):e70007. doi: 10.1111/infa.70007 (PMC11856345; doi:10.1111/infa.70007)
Supplement: Supplementary file 1 — Supporting Information S1 [file INFA-30-0-s001.xlsx]

## Sheet: Table
																			objects				encoding phase																		retention phase		recognition phase
authors	year	title	journal	study/experiment within paper	sample size	female	drop out	drop out rate	mean age	age range	country	exclusion criteria: participant	exclusion criteria: trial	inclusion criterion: minimum number of trials per condition	maximum number of presented trials per condition	mean (SD) of included trials per condition	range of included trials per condition	conceptual study design	kinds of objects	general criteria for object matching	criteria for object pairs	object size	conditions	total duration of encoding phase	repetitions of encoding phase	number of objects in encoding phase	position of object(s) in encoding phase	medium of cue presentation in encoding phase	medium of object presentation in encoding phase	identitiy of cue	familiarity of social cue	sex of social cue	size of cue	display of cue movement	duration of cue movement (mere movement phase)	directional/referential component of cue	duration of cueing	eye contact with infant	duration of eye contact with infant	display of sound in encoding phase	stimulus in retention phase	duration of retention phase	total duration of recognition phase per object (pair)	repetitions of recognition phases per object (pair)	number of objects in recognition phase	positioning of objects in recognition phase	positioning of objects in recognition phase compared to encoding phase	medium of object presentation in recognition phase	identity of object(s) in recognition phase
				e.g., other age group, between-subjects design	N included in final sample	N included in final sample	N tested in addition to included sample	100-(sample size / (sample size + drop out) * 100)	in days	months, days - months, days	testing site	as reported in the paper	as reported in the paper				min - max	corresponds to Figures presented in the main manuscript			if two objects presented simultaneously	unit as reported in the paper	focusing on variation in the referential cue		number of repetitions before recognition test		from infants' perspective: center of the scene or laterally (side = right or left, sides = right and left)						unit as reported in the paper	apparent motion = series of pictures simulating motion			cue directed towards/away from the object excluding duration of cue movement	operationalized as gaze cue directed at the infant	cumulated duration if multiple occurences			duration of gap between encoding and recognition phase
Cleveland, Schug, & Striano	2007	Joint Attention and Object Learning in 5- and 7-Month-Old Infants	Infant and Child Development	1	16	7	6	27.2727	172	5,05 - 6,06	Germany	fussiness, technical problems, insufficient number of valid trials	no object touch, looking at only one toy during the recognition phase	1	1	not reported	not reported	Fig. 3a	toy (a cat, a monkey, a frog, and a chicken)	similarly looking	not reported	not reported	(1) eye contact and cued object, (2) no eye contact and cued object	until 20s accumulated looking time at the toy; eye contact and cueing condition: M = 1min, 50s (SD = 1.21), no eye contact and cueing condition: M = 2min, 40s (SD=1.41)	1	1	side	live	live	human	unfamiliar	female	not reported	motion	not reported	gaze and head	not reported	yes or no	not reported	infant-directed speech	lowered curtain	not reported	20s (analysis based on collapsed score from both 10s phases)	2	2	side-by-side	same and switched	live	object from encoding phase and novel object
				2	15	11	11	42.3077	227	7,01 - 8,00	Germany	mother inference, fussiness, technical problems, insufficient number of valid trials	no object touch, looking at only one toy during the recognition phase	1	1	not reported	not reported	Fig. 3a	toy (a cat, a monkey, a frog, and a chicken)	similarly looking	not reported	not reported	(1) eye contact and cued object, (2) no eye contact and cued object	until 20s accumulated looking time at the toy; eye contact and cueing condition: M = 2min, 30s (SD = 1.97), no eye contact and cueing condition: M = 2min, 12s (SD=1.40)	1	1	side	live	live	human	unfamiliar	female	not reported	motion	not reported	gaze and head	not reported	yes or no	not reported	infant-directed speech	lowered curtain	not reported	20s (analysis based on collapsed score from both 10s phases)	2	2	side-by-side	same and switched	live	object from encoding phase and novel object
Cleveland & Striano	2007	The Effects of Joint Attention on Object Processing in 4- and 9-month-old Infants	Infant Behavior and Development	1 & 2	60		18	23.0769				fussiness, technical problems, insufficient number of valid trials, grabbing an object during the recognition phase, familiar with the object
				1	30	not reported			145	4,06 - 5,06	Germany		no object touch, looking at only one toy during the recognition phase	1	1	not reported	not reported	Fig. 3a	stuffed animals (a dolphin, a turtle)	not reported	not reported	not reported	(1) eye contact and cued object, (2) no eye contact and cued object	until 20s accumulated looking time at the toy	1	1	side	live	live	human	unfamiliar	female	not reported	motion	not reported	gaze and head	not reported	yes or no	not reported	infant-directed speech	lowered curtain	not reported	20s (analysis based on collapsed score from both 10s phases)	2	2	side-by-side	same and switched	live	object from encoding phase and novel object
				2	30	not reported			276	8,17 - 9,10	Germany		no object touch, looking at only one toy during the recognition phase	1	1	not reported	not reported	Fig. 3a	stuffed animals (a dolphin, a turtle)	not reported	not reported	not reported	(1) eye contact and cued object, (2) no eye contact and cued object	until 20s accumulated looking time at the toy	1	1	side	live	live	human	unfamiliar	female	not reported	motion	not reported	gaze and head	not reported	yes or no	not reported	infant-directed speech	lowered curtain	not reported	20s (analysis based on collapsed score from both 10s phases)	2	2	side-by-side	same and switched	live	object from encoding phase and novel object
Cleveland & Striano	2008	Televised Social Interaction and Object Learning in 14- and 18-month-olds Infants	Infant Behavior & Development	1 & 2								fussiness, technical problems, mother interference, insufficient number of valid trials
				1	29	16	13	30.9524	125	13,22 - 14,14	Germany		looking to the screen for less than 20s during the encoding phase	1	1	not reported	not reported	Fig. 3a	stuffed animals (a dolphin, a turtle)	not reported	not reported	not reported	(1) eye contact and cued object, (2) no eye contact and cued object	90s	1	1	side	screen	live	human	unfamiliar	female	not reported	motion	not reported	gaze and head	not reported	yes or no	not reported	infant-directed speech	lowered curtain	not reported	20s (analysis based on first 10s phase)	2	2	side-by-side	same and switched	live	object from encoding phase and novel object
				2	26	13	8	23.5294	544	17,16 - 18,14	Germany		looking to the screen for less than 20s during the encoding phase	1	1	not reported	not reported	Fig. 3a	stuffed animals (a dolphin, a turtle)	not reported	not reported	not reported	(1) eye contact and cued object, (2) no eye contact and cued object	90s	1	1	side	screen	live	human	unfamiliar	female	not reported	motion	not reported	gaze and head	not reported	yes or no	not reported	infant-directed speech	lowered curtain	not reported	20s (analysis based on first 10s phase)	2	2	side-by-side	same and switched	live	object from encoding phase and novel object
Hoehl, Wahl, Michel, & Striano	2012	Effects of Eye Gaze Cues Provided by the Caregiver Compared to a Stranger on Infants’ Object Processing	Developmental Cognitive Neuroscience	1	16	8	20	55.5556	135	4,02 - 4,25	Germany	insufficent number of valid trials, photographs of mothers not valid	artifacts in EEG signal	10	80	object cued by caregiver: 12 (2) object not cued by caregiver: 12 (3) object cued by stranger: 11 (2) object not cued by stranger: 12 (2)	object cued by caregiver: 10 - 17 object not cued by caregiver: 10 - 19 object cued by stranger: 10 - 17 object not cued by stranger: 10 - 16	Fig. 2a, Fig. 2b	abstract coloful toys	not reported	not reported	7cm x 7cm (0.4° x 0.4°)	(1) object cued by caregiver, (2) object not cued by caregiver, (3) object cued by stranger, (4) object not cued by stranger	2.5s	1	1	side	screen	screen	human	unfamiliar or familiar (mother or father)	female or male	18cm x 29cm (SD = 2.8cm x 1cm) (11.3° x 17.8°)	apparent motion	not applicable	gaze	1.5s	yes	1s	no sound	blank screen	0.4s - 0.6s	1s	1	1	center	change from side to center	screen	object from encoding phase
Hoehl, Wahl, & Pauen	2014	Disentangling the Effects of an Adult Model’s Eye Gaze and Head Orientation on Young Infants’ Processing of a Previously Attended Object	Infancy	1	55 (gaze: 31, head: 24)	33	39	41.4894	134	4,00 - 4,30	Germany	insufficient number of valid trials, technical error	not reported	not reported	12	one object cued and one object not cued by gaze: 7 (not reported) one object cued and one object not cued by head: 8 (not reported)	not reported	Fig. 1a	toys	not reported	not reported	max. 5.8cm x 6.6cm (5.5° x 6.3°)	(1) one object cued and one object not cued by gaze, (2) one object cued and one object not cued by head	3s	1	2	sides	screen	screen	human	unfamiliar	female	12.7cm x 16.6cm (12.1° x 15.8°)	motion	1s	gaze or head	1s	yes	1s	no sound	rotating black star	2s	10s	1	2	side-by-side	same or switched	screen	objects from encoding phase
				2	46 (gaze: 23, head: 23)	26	47	50.5376	138	4,00 - 4,29	Germany	fussiness, poor data quality, technical error	artifacts in EEG signal, infant does not attend to screen	not reported	80	object cued by gaze: 16 (not reported) object not cued by gaze: 16 (not reported) object cued by head: 16 (not reported) object not cued by head: 16 (not reported)	object cued by gaze: 10 - 29 object not cued by gaze: 10 - 28 object cued by head: 10 - 30 object not cued by head 10 - 27	Fig. 2a, Fig. 2b	toys	not reported	not reported	not reported	(1) object cued by gaze, (2) object not cued by gaze, (3) object cued by head, (4) object not cued by head	3s	1	1	side	screen	screen	human	unfamiliar	female	not reported	motion	1s	gaze or head	1s	yes	1s	no sound	blank screen	0.4s - 0.6s	1s	1	1	center	change from side to center	screen	object from encoding phase
Ishikawa, Yoshimura, Sato, & Itakura	2019	Effects of Attentional Behaviours on Infant Visual Preferences and Object Choice	Cognitive Processing	1 & 2	37		1	2.63158				inattentiveness	not reaching for an object
				1	18	11			372	11,06 - 12,08	Japan		fixation time on the screen less than 2s for each condition in the encoding phase, not looking at the object before the cueing, not looking at the face during cueing	1	1	not reported	not reported	Fig. 3a, Fig. 3b	toys	not reported	not reported	not reported	after object appearance on screen (mock initiating joint attention): (1) object cued, (2) object not cued	9s	6	1	sides	screen	screen	human	unfamiliar	female	not reported	apparent motion	not applicable	gaze	5s	yes	4s	no sound	objects hidden behind experimenter's back	not reported	20s (eye-tracking), infant-controlled (manual choice task)	2	2	side-by-side	same or switched	screen and live	object from encoding phase and novel object
				2	19	7			320	9,04 - 12,04	Japan		fixation time on the screen less than 2s for each condition in the encoding phase, not looking at the object before the cueing, not looking at the face during cueing	1	1	not reported	not reported	Fig. 3a,Fig. 3b	toys	not reported	not reported	not reported	before object appearence on screen (mock responding to joint attention): (1) object (location) cued, (2) object (location) not cued	9s	6	1	sides	screen	screen	human	unfamiliar	female	not reported	apparent motion	not applicable	gaze	7s (involving 2s cueing before and 5s cueing after object was displayed)	yes	2s	no sound	objects hidden behind experimenter's back	not reported	20s (eye-tracking), infant-controlled (manual choice task)	2	2	side-by-side	same or switched	screen and live	object from encoding phase and novel object
Itakura	2001	Attention to Repeated Events in Human Infants (Homo Sapiens): Effects of Joint Visual Attention Versus Stimulus Change	Animal Cognition	1, 2, & 3	34		7	17.0732		9 - 13 (days not specified)		failed to complete the session
				1	11	6			337		Japan	not reported	not reported	not reported	3	not reported	not reported	Fig. 1b	simple line drawings (a bear, a fish, a sun, an apple, a rabbit, and a flower)	assumed attractiveness to babys	not reported	7° x 10°	(1) no object cued (control)	20s	1	2	sides	not applicable	screen	not applicable	not applicable	not applicable	not reported	not applicable	not applicable	no cue	not applicable	not applicable	not applicable	beep sound	not reported	7s	20s	1	2	side-by-side	not reported	screen	objects from encoding phase
				2	11	6			335		Japan	not reported	not reported	not reported	3	not reported	not reported	Fig. 1a	simple line drawings (a bear, a fish, a sun, an apple, a rabbit, and a flower)	assumed attractiveness to babys	not reported	7° x 10°	(1) one object cued and one object not cued	20s	1	2	sides	live	screen	human	familiar	female (mother)	not reported	motion	not reported	gaze and pointing gesture	not reported	not reported	not reported	beep sound and infant-directed speech	not reported	7s	20s	1	2	side-by-side	not reported	screen	objects from encoding phase
				3	12	8			337		Japan	not reported	not reported	not reported	3	not reported	not reported	Fig. 1c	simple line drawings (a bear, a fish, a sun, an apple, a rabbit, and a flower)	assumed attractiveness to babys	not reported	7° x 10°	(1) one object cued and one object not cued	20s	1	2	sides	on screen	screen	object blinking	not applicable	not applicable	7° x 10°	not applicable	not applicable	target object itself	20s	not applicable	not applicable	beep sound	not reported	7s	20s	1	2	side-by-side	not reported	screen	objects from encoding phase
Kopp & Lindenberger	2011	Effects of Joint Attention on Long-term Memory in 9-month-old Infants: An Event-related Potentials Study: Joint-attention Effects on Infants’ Long-term Memory	Developmental Science	1	28 (high joint-attention group: 13, low joint-attention group: 15)	18	34	54.8387	session 1: 270 session 2: 277	session 1: 8,16 - 9,09 session 2: 8,23 - 9,16	Germany	fussiness, inability to attend session 2 wihtin 1-week-interval, technical error or experimental error, insufficient data	artifacts in the EEG signal, infant not attending screen (recognition phase)		2 (2 objects were familiarized)	mean of included recognition phases: session 1/ novel object: 35.9 (18.5) session 1/ familiar object: 33.3 (13.5) session 2/ novel object: 36.6 (14.3) session 2/ familiar object: 34.1 (14.2)	not reported	Fig. 2a, Fig. 2c	toys	not reported	not reported	not reported	(1) high joint attention (eye contact, pointing, infant-directed speech) and cued object, (2) low joint attention (no eye contact, no pointing, prerecorded infant-directed speech) and cued object	until 20s accumulated looking time at the toy (high joint-attention and cued object: M = 102.1s; low joint-attention and cued object: M = 130.8s)	4	1	not reported	live	screen	human	unfamiliar	female	not reported	motion	not reported	gaze, head and pointing gesture	until 20s cumulated infant looking time	yes or no	not reported	high joint-attention and cued object: positive tone of voice of experimenter, infant-directed speech low joint-attention and cued object: prerecorded positive tone of voice, infant-directed speech	not reported	not reported (experimenter leaving room)	1.5s	40 per familiar object, on average 6.7 per novel object	1	not reported	not reported	screen	object from encoding phase or novel object
Michel, Pauen, & Hoehl	2017	Schematic Eye-gaze Cues Influence Infants' Object Encoding Dependent on Their Contrast Polarity	Scientific Reports	1 & 2	42	20	9	17.6471	134	4,0 - 4,31						6 (not reported) (not specified for separate conditions)
				1	21						Germany	calibration failure, insufficient number of valid trials	not at least 200ms looking time to screen during critical parts of encoding phase (eyes to front, movement of eyes, eyes to side); not at least 200ms looking time to at least one object during recognition phase	1 trial with objects at same position and 1 trial with objects at switched position	8		not reported	Fig. 1a	not reported	not reported	not reported	6.03cm x 7.63cm (5.8° x 7.3°)	(1) one object cued and one object not cued	3s	1	2	sides	screen	screen	schematic eyes	not applicable	not applicable	one eye: 1.8cm x 0.9cm (17.° x 0.9°)	motion	1s	gaze	1s	yes	1s	no sound	rotating black star	2s	10s	1	2	side-by-side	same or switched	screen	objects from encoding phase
				2	21							calibration failure, insufficient number of valid trials	not at least 200ms looking time to screen during critical parts of encoding phase (eyes to front, movement of eyes, eyes to side); not at least 200ms looking time to at least one object during recognition phase	1 trial with objects at same position and 1 trial with objects at switched position	8		not reported	Fig. 1a	not reported	not reported	not reported	6.03cm x 7.63cm (5.8° x 7.3°)	(1) one object cued and one object not cued	3s	1	2	sides	screen	screen	schematic eyes with reversed contrast polarity	not applicable	not applicable	one eye: 1.8cm x 0.9cm (17.° x 0.9°)	motion	1s	gaze	1s	yes	1s	no sound	rotating black star	2s	10s	1	2	side-by-side	same or switched	screen	objects from encoding phase
Michel, Wronski, Pauen, Daum, & Hoehl	2019	Infants’ Object Processing Is Guided Specifically by Social Cues	Neuropsychologia	1	17	8	22	56.4103	140	4,00 - 4,30	Germany	fussiness, insufficent number of valid trials	artifacts in EEG signal, infant not looking at screen during each of the critical phases in encoding phase (box to front, moving, side), infant not looking at screen at stimulus onset in recognition phase	10	80	cued object: 22 (not reported) not cued object: 21 (not reported)	cued object: 11 - 41 not cued object: 10 - 38	Fig. 2a, Fig. 2b	abstract toys	not reported	not applicable	7.5cm x 7.5cm (4.8° x 4.8°)	(1) cued object, (2) not cued object	3s	1	1	side	screen	screen	green or red cuboid with checkerboard pattern	not applicable	not applicable	front view: 9.4cm x 6.2cm (6.0° x 3.9°), side view: 10.2 cm x 6.2 cm (6.5° x 3.9°)	motion	1s	entire cuboid	1s	not applicable	not applicable	no sound	blank screen	0.4s - 0.6s	1s	1	1	center	change from side to center	screen	object from encoding phase
				2	18	10	33	64.7059	133	4,01 - 4,29	Germany	fussiness, insufficent number of valid trials, technical error	artifacts in EEG signal, infant not looking at screen during each of the critical phases in encoding phase (box to front, moving, side), infant not looking at screen at stimulus onset in recognition phase	10	80	cued object: 18 (not reported) not cued object: 18 (not reported)	cued object: 10 - 33 not cued object: 11 - 30	Fig. 2a, Fig. 2b	abstract toys	not reported	not applicable	7.5cm x 7.5cm (4.8° x 4.8°)	(1) cued object, (2) not cued object	3s	1	1	side	screen	screen	green or red cuboid with schematic eyes	not applicable	not applicable	front view: 9.4cm x 6.2cm (6.0° x 3.9°), side view: 10.2 cm x 6.2 cm (6.5° x 3.9°)	motion	1s	entire cuboid	1s	yes	1s	no sound	blank screen	0.4s - 0.6s	1s	1	1	center	change from side to center	screen	object from encoding phase
Michel, Matthes, & Hoehl	2023	Theta Power Relates to Infant Object Encoding in Naturalistic Mother- Infant Interactions	Child Development	1	35	17	46	56.7901	288	9,00 - 10,17	Germany	fussiness, infant not born full.term, technical error	due to the complex study setup, different criteria applying to different phases of the experiment (details reported in supplemental materials)	2	6	ostensive: 4.26 (1.29) non-ostensive: 3.86 (1.06)	ostensive: 2 - 6 non-ostensive: 2 - 6	Fig. 3a	wooden or stuffed toys, kitchen appliances like rubber oven gloves or tea infusers, plastic massagers, or dog toys made of ropes	no eyes or face	same material, similar size, and complexity but of a different shape and color	range of width/height/length: 1.5cm - 18cm	(1) ostensive (eye contact, infant-directed speech, calling the infant by their name) and cued object, (2) non-ostensive (no eye contact, adult-directed speech, not calling the infant by their name) and cued object	until 20s accumulated looking time at the object (ostensive: M = 33.59s, SD = 4.99; non-ostensive: M = 39.04s, SD = 9.41)	1	1	center (in the hand of the mother)	live	live	human	familiar (mother)	female	not reported	motion	not reported	gaze and head	not reported	yes or no	not reported	ostensive condition: infant-directed speech non-ostensive condition: adult-directed speech	lowered curtain	not reported (change in study setup)	20s (analysis based on collapsed score from both 10s phases)	2	2	side-by-side	change from mother's hand to table	live	object from encoding phase and novel object
Okumura, Kanakogi, Kanda, Ishiguro, & Itakura	2013	The Power of Human Gaze on Infant Learning	Cognition	1	32	12	11	25.5814	367	11,06 - 12,04	Japan	fussiness, insufficient number of valid trials, technical error	not gazing at one of the objects in 3 out of the 6 videos during object cueing in the encoding phase, not reaching for an object in the recognition phase	1	1	not reported	not reported	Fig. 1a	toys	not reported	not reported	not reported	(1) one object cued and one object not cued by human model, (2) one object cued and one not cued by robot model	66s (6*11s)	6	2	sides	screen	screen	human or robot	unfamiliar	female human, no sex for robot	not reported	motion	1s	gaze and head	5s	yes	2s	beep sound	not reported	not reported	30s (eye-tracking), infant-controlled with max. 60s (manual choice task)	2	2	side-by-side	same or switched	screen and live	objects from encoding phase
				2	16	6	3	15.7895	367	11,06 - 12,05	Japan	inattentiveness	not gazing at one of the objects in 3 out of the 6 videos during object cueing in the encoding phase, not reaching for an object in the recognition phase	1	1	not reported	not reported	Fig. 1a	toys	not reported	not reported	not reported	(1) one object cued and one object not cued	66s (6*11s)	6	2	sides	screen	screen	robot	unfamiliar	no sex	not reported	motion	1s	head	5s	no	0s	beep sound	not reported	not reported	30s (eye-tracking), infant-controlled with max. 60s (manual choice task)	2	2	side-by-side	same or switched	screen and live	objects from encoding phase
				3	12	6	4	25	367	11,06 - 12,04	Japan	inattentiveness, technical error	not gazing at one of the objects in 3 out of the 6 videos during object cueing in the encoding phase, not reaching for an object in the recognition phase	1	1	not reported	not reported	Fig. 1c	toys	not reported	not reported	not reported	(1) one object cued and one object not cued	66s (6*11s)	6	2	sides	screen	screen	object illumination (blinking light)	not applicable	not applicable	not reported	not applicable	not applicable	target object itself	5s	yes	11s	beep sound	not reported	not reported	30s (eye-tracking), infant-controlled with max. 60s (manual choice task)	2	2	side-by-side	same or switched	screen and live	objects from encoding phase
Okumura, Kanakogi, Kanda, Ishiguro, & Itakura	2013	Can Infants Use Robot Gaze for Object Learning?: The Effect of Verbalization	Interaction Studies	1	32 (ostensive signal group: 16, ostensive-referential signal group: 16)	14	7	17.9487	367	11,05 - 12,05	Japan	fussiness, insufficient number of valid trials	not gazing at one of the objects in 3 out of the 6 videos during object cueing in the encoding phase, not reaching for an object in the recognition phase	1	1	not reported	not reported	Fig. 1a	toys	not reported	not reported	not reported	(1) ostensive (eye contact, infant-directed speech, calling the infant by their name; one object cued and one object not cued), (2) ostensive-referential (eye contact, infant-directed speech, calling the infant by their name and verbally signalling the presence of a toy; one object cued and one object not cued)	66s (6*11s)	6	2	sides	screen	screen	robot	unfamiliar	no sex	not reported	motion	1s	gaze and head	5s	yes	2s	ostensive condition: infant-directed speech ostensive-referential condition: infant-directed speech, object-reference information	not reported	not reported	30s (eye-tracking), infant-controlled with max. 60s (manual choice task)	2	2	side-by-side	same or switched	screen and live	objects from encoding phase
				2	16	6	3	15.7895	366	11,05 - 12,05	Japan	fussiness, insufficient number of valid trials, potential interference	not gazing at one of the objects in 3 out of the 6 videos during object cueing in the encoding phase, not reaching for an object in the recognition phase	1	1	not reported	not reported	Fig. 1a	toys	not reported	not reported	not reported	(1) one object cued and one object not cued	66s (6*11s)	6	2	sides	screen	screen	robot	unfamiliar	no sex	not reported	motion	1s	gaze and head	5s	yes	2s	beep sound	not reported	not reported	30s (eye-tracking), infant-controlled with max. 60s (manual choice task)	2	2	side-by-side	same or switched	screen and live	objects from encoding phase
Okumura, Kanakogi, Kobayashi, & Itakura	2017	Individual Differences in Object-processing Explain the Relationship Between Early Gaze-following and Later Language Development	Cognition	1	37	19	7	15.9091	274	8,08 - 9,04	Japan	calibration errors, insufficient number of valid trials, failing to retrieve an additional vocabulary size test	not gazing at one of the objects in 3 out of the 6 videos during object cueing in the encoding phase	1	1	not reported	not reported	Fig. 1a	toys	not reported	not reported	not reported	(1) one object cued and one object not cued	66s (6*11s)	6	2	sides	screen	screen	human	unfamiliar	female	not reported	motion	1s	gaze and head	5s	yes	2s	no sound	not reported	not reported	30s	1	2	side-by-side	same or switched	screen	objects from encoding phase
				2	37	16	4	9.7561	279	8,04 - 9,09	Japan	calibration errors, fussiness, insufficient number of valid trials	not gazing at one of the objects in 3 out of the 6 videos during object cueing in the encoding phase	1	1	not reported	not reported	Fig. 1c	toys	not reported	not reported	not reported	(1) one object cued and one object not cued	66s (6*11s)	6	2	sides	screen	screen	object illumination (blinking light)	not applicable	not applicable	not reported	no motion	not applicable	target object itself	5s	yes	11s	no sound	not reported	not reported	30s	1	2	side-by-side	same or switched	screen	objects from encoding phase
Okumura, Kanakogi, Kobayashi, & Itakura	2020	Ostension Affects Infant Learning More Than Attention	Cognition	1, 2, & 3								calibration errors, fussiness, insufficient number of valid trials
				1	20	10	0	0	277	8,06 - 9,04	Japan		not gazing at one of the objects in 3 out of the 6 videos during object cueing in the encoding phase, not reaching for an object in the recognition phase	1	1	not reported	not reported	Fig. 1a	toys	not reported	not reported	not reported	(1) one object cued and one object not cued	66s (6*11s)	6	2	sides	screen	screen	human	unfamiliar	female	not reported	motion	1s	gaze and head	5s	yes	2s	no sound	not reported	not reported	30s (eye-tracking), infant-controlled with max. 60s (manual choice task)	2	2	side-by-side	same or switched	screen and live	objects from encoding phase
				2	20	10	0	0	277	8,04 - 9,07	Japan		not gazing at one of the objects in 3 out of the 6 videos during object cueing in the encoding phase, not reaching for an object in the recognition phase	1	1	not reported	not reported	Fig. 1a	toys	not reported	not reported	not reported	(1) one object cued and one object not cued	66s (6*11s)	6	2	sides	screen	screen	human	unfamiliar	female	not reported	motion	1s	gaze and head	5s	no	0s	no sound	not reported	not reported	30s (eye-tracking), infant-controlled with max. 60s (manual choice task)	2	2	side-by-side	same or switched	screen and live	objects from encoding phase
				3	20	10	0	0	275	8,07 - 9,05	Japan		not gazing at one of the objects in 3 out of the 6 videos during object cueing in the encoding phase, not reaching for an object in the recognition phase	1	1	not reported	not reported	Fig. 1a	toys	not reported	not reported	not reported	(1) one object cued and one object not cued	66s (6*11s)	6	2	sides	screen	screen	human	unfamiliar	female	not reported	motion	1s	gaze and head	5s	yes	2s	infant-directed speech	not reported	not reported	30s (eye-tracking), infant-controlled with max. 60s (manual choice task)	2	2	side-by-side	same or switched	screen and live	objects from encoding phase
				4	20	10	2	9.09091	280	8,06 - 9,08	Japan	fussiness, insufficient number of trials	not gazing at one of the objects in 3 out of the 6 videos during object cueing in the encoding phase, not reaching for an object in the recognition phase	1	1	not reported	not reported	Fig. 1a	toys	not reported	not reported	not reported	(1) one object cued and one object not cued	66s (6*11s)	6	2	sides	screen	screen	human	unfamiliar	female	not reported	motion	1s	gaze and head	5s	yes	2s	infant-directed speech	not reported	not reported	30s (eye-tracking), infant-controlled with max. 60s (manual choice task)	2	2	side-by-side	same or switched	screen and live	objects from encoding phase
				5	20	10	3	13.0435	278	8,05 - 9,09	Japan	fussiness, calibration error	not gazing at one of the objects in 3 out of the 6 videos during object cueing in the encoding phase, not reaching for an object in the recognition phase	1	1	not reported	not reported	Fig. 1a	toys	not reported	not reported	not reported	(1) one object cued and one object not cued	66s (6*11s)	6	2	sides	screen	screen	human	unfamiliar	female	not reported	motion	1s	gaze and head	5s	no	0s	no sound	not reported	not reported	30s (eye-tracking), infant-controlled with max. 60s (manual choice task)	2	2	side-by-side	same or switched	screen and live	objects from encoding phase
				6	20	10	4	16.6667	280	8,06 - 9,08	Japan	fussiness, calibration error, insufficient number of trials	not gazing at one of the objects in 3 out of the 6 videos during object cueing in the encoding phase, not reaching for an object in the recognition phase	1	1	not reported	not reported	Fig. 1a	toys	not reported	not reported	not reported	(1) one object cued and one object not cued	66s (6*11s)	6	2	sides	screen	screen	human	unfamiliar	female	not reported	motion	1s	gaze and head	5s	yes	2s	beeping sound	not reported	not reported	30s (eye-tracking), infant-controlled with max. 60s (manual choice task)	2	2	side-by-side	same or switched	screen and live	objects from encoding phase
				7	20	10	3	13.0435	279	8,06 - 9,09	Japan	fussiness, insufficient number of trials	not gazing at one of the objects in 3 out of the 6 videos during object cueing in the encoding phase, not reaching for an object in the recognition phase	1	1	not reported	not reported	Fig. 1a	toys	not reported	not reported	not reported	(1) one object cued and one object not cued	66s (6*11s)	6	2	sides	screen	screen	human	unfamiliar	female	not reported	motion	1s	gaze and head	5s	yes	2s	beeping sound (+mouth moving)	not reported	not reported	30s (eye-tracking), infant-controlled with max. 60s (manual choice task)	2	2	side-by-side	same or switched	screen and live	objects from encoding phase
Parise, Cleveland, Costabile, Striano	2007	Influence of Vocal Cues on Learning About Objects in Joint Attention Contexts	Infant Behavior and Development	1	31	15	1	3.125	351	10,19 - 12,24	Germany	fussiness	not reported	1	1	not reported	not reported	Fig. 3a	stuffed animals (a dolphin, a turtle)	not reported	not reported	not reported	(1) cued object with infant-directed speech, (2) cued object without voice	until 20s accumulated looking time at the toy (cued object and infant-directed speech: M = 215.5s, SD = 184.08; cued object without voice: M = 229.8s, SD. = 176.19)	1	1	side	live	live	human	unfamiliar	female	not reported	motion	not reported	gaze and head	not reported	yes	not reported	no sound or infant-directed speech	blank screen	not reported	20s (analysis based on both 10s phases separately)	2	2	side-by-side	same and switched	live	object from encoding phase and novel object
Parise, Reid, Stets, & Striano	2008	Direct Eye Contact Influences the Neural Processing of Objects in 5-month-old Infants	Social Neuroscience	1	15	8	54	78.2609	166	5,01 - 6,03	Germany	fussiness, insufficent number of valid trials, technical error	artifacts in EEG signal, infant not attending to screen	not reported	3	eye contact and cued: 12.53 (3.38) no eye contact and cued: 12.20 (4.07)	not reported	Fig. 2a	toys	not reported	not applicable	average: 3.17cm_x0003_ x 4.33cm (range: 3cm - 8cm) max. 6.54° average: 106pixels x _x0003_139 pixels (range: 98pixels - 258pixels)	(1) eye contact and cued object, (2) no eye contact and cued object	20s	1	1	center	live	screen	human	unfamiliar	female	not reported	motion	not reported	gaze and head	not reported	yes or no	not reported	positive tone of voice	not reported	not reported (experimenter leaving EEG cabin)	1s	40 per object	1	center (inferred from general procedure)	not reported	screen and live	object from encoding phase
Pickron, Fava, & Scott	2017	Follow My Gaze: Face Race and Sex Influence Gaze-Cued Attention in Infancy	Infancy	1 & 2
				1	32	21	13	28.8889	158	not reported	USA	fussiness, technical error, infants who were identified as being multiracial and spent equal time with both races	not looking at the face during the eye contact sequence for 300ms, or not looking toward the face or either presented object until 1 accumulated second in the cueing sequence of the encoding phase	not reported	sex familiarity: 3, race: 4 in own race conditions and 8 in other race conditions	not reported	not reported	Fig. 1a	computer-generated colored objects	not reported	not reported	10.14° x 7.1°	(1) cued object with familiar sex and other race cueing face, (2) cued object with less familiar sex and other race cueing face, (3) cued object with familiar sex and own race cueing face, (4) cued object with less familiar sex and own race cueing face	until 1s accumulated looking time at the face or either presented object after object appearance	1	2	side	screen	screen	human	unfamiliar (manipulation of own and other race)	female or male (manipulation of familiarity of sex)	8.44° x 8.94°	motion	2s	gaze	2s	yes	infant-controlled (until looking at face for 300ms)	no sound	distractor image and subsequent fixation cross	until 1s accumulated looking time at the distractor image	10s	2	2	side-by-side	same and switched	screen	objects from encoding phase
				2	30	18	10	25	306	not reported	USA	fussiness, technical error, infants who were identified as being multiracial and spent equal time with both races	not looking at the face during the eye contact sequence for 300ms, or not looking toward the face or either presented object until 1 accumulated second in the cueing sequence of the encoding phase	not reported	race: 4 in own race conditions, 8 in other race conditions	not reported	not reported	Fig. 1a	computer-generated colored objects	not reported	not reported	10.14° x 7.1°	(1) cued object with familiar sex and other race cueing face, (2) cued object with less familiar sex and other race cueing face, (3) cued object with familiar sex and own race cueing face, (4) cued object with less familiar sex and own race cueing face	until 1s accumulated looking time at the face or either presented object after object appearance	1	2	side	screen	screen	human	unfamiliar (manipulation of own and other race)	female or male (manipulation of familiarity of sex)	8.44° x 8.94°	motion	2s	gaze	2s	yes	infant-controlled (until looking at face for 300ms)	no sound	distractor image and subsequent fixation cross	until 1s accumulated looking time at the distractor image	10s	2	2	side-by-side	same and switched	screen	objects from encoding phase
Reid & Striano	2005	Adult Gaze Influences Infant Attention and Object Processing: Implications for Cognitive Neuroscience	European Journal of Neuroscience	1	22	9	6	21.4286	~112 (median)	15 - 17 (days not specified)	Germany	fussiness or inattentiveness, technical error	not reported	not reported	4	not reported	not reported	Fig. 1a	toys (inferred from study illustration)	not reported	not reported	not reported	(1) one object cued and one object not cued	2.5s	1	2	sides	presented via projector	presented via projector	human	unfamiliar	female	not reported	motion	1s	gaze	1s	yes	1s	no sound	bright yellow toy	2s	10s	1	2	side-by-side	same or switched	stimuli presented via a projector	objects from encoding phase
				2	19	10	5	20.8333	~112 (median)	14,5 - 18 (days not specified)	Germany	fussiness, inattentiveness	not reported	not reported	4	not reported	not reported	Fig. 1b	toys (inferred from study illustration)	not reported	not reported	not reported	(1) no object cued	2.5s	1	2	sides	presented via projector	presented via projector	human	unfamiliar	female	not reported	no motion	not applicable	not applicable	not applicable	yes	2.5s	no sound	bright yellow toy	2s	10s	1	2	side-by-side	same or switched	stimuli presented via a projector	objects from encoding phase
Reid, Striano, Kaufman, & Johnson	2004	Eye Gaze Cueing Facilitates Neural Processing of Objects in 4-month-old Infants	Cognitive Neuroscience and Neuropsychology	1	12	not reported	20	62.5	~112 (median)	15 - 17 (days not specified)	UK	artifacts in EEG signal, insufficient amount of data due to inattentiveness or fussiness, technical error	artifacts in EEG signal	15	40	not reported	not reported	Fig. 2a, Fig. 2b	toys (inferred from study illustration)	not reported	not applicable	max. 4.8° x 4.4°	(1) cued object, (2) not cued object	not reported	1	1	side	screen	screen	human	unfamiliar	female	21.8 x 14.7°	motion	not reported	gaze	1s	yes	1s	no sound	alternating, moving squares	1s	1.5s	1	1	center	change from side to center	screen	object from encoding phase
Striano, Chen, Cleveland, & Bradshaw	2006	Joint Attention Social Cues Influence Infant Learning	European Journal of Developmental Psychology	1	12	4	3	20	379	11,27 - 13,0	USA	lack of interest in the objects, sleepiness, fussiness	looking at only one toy during the recognition phase	1	1	not reported	not reported	Fig. 3a	toys (a dog, a cat, a chicken, and a frog)	similar size and shape	not reported	not reported	(1) eye contact and cued object, (2) no eye contact and cued object	until 20s accumulated looking time at the toy	1	1	side	live	live	human	unfamiliar	female	not reported	motion	not reported	gaze and head	not reported	yes or no	not reported	infant-directed speech	white paperboard	not reported	20s (analysis based on collapsed score from both 10s phases)	2	2	side-by-side	same and switched	live	object from encoding phase and novel object
				2	12	5	2	14.2857	272	8,11 - 9,22	USA	lack of interest in the objects, fussiness	looking at only one toy during the recognition phase	1	1	not reported	not reported	Fig. 3a	toys (a dog, a cat, a chicken, and a frog)	similar size and shape	not reported	not reported	(1) eye contact and cued object, (2) no eye contact and cued object	until 20s accumulated looking time at the toy	1	1	side	live	live	human	unfamiliar	female	not reported	motion	not reported	gaze and head	not reported	yes or no	not reported	infant-directed speech	white paperboard	not reported	20s (analysis based on collapsed score from both 10s phases)	2	2	side-by-side	same and switched	live	object from encoding phase and novel object
Theuring, Gredebäck, & Hauf	2007	Object Processing During a Joint Gaze Following Task	European Journal of Developmental Psychology	1	16	not reported	4	20	362	not reported	Sweden	fussiness, technical error	on less then 3 out of the 4 videos not fixating the model's face and then shifting their gaze to one of the toys after the model started moving her head during the encoding phase	1	1	not reported	not reported	Fig. 1a	toys	not reported	not reported	equally sized AOIs for objects and face	(1) one object cued and one object not cued	52s (4*13s)	4	2	side	screen	screen	human	unfamiliar	female	not reported	motion	1.5s	gaze and head	5s	yes	3s	no sound	not reported	not reported	20s (analysis based on both 10s phases separately)	2	2	side-by-side	same and switched	screen	objects from encoding phase
Thiele, Hepach, Michel, & Haun	2021	Observing Others’ Joint Attention Increases 9-Month-Old Infants’ Object Encoding	Developmental Psychology	1	32	13	3	8.57143	291	9,0 - 10,0	Germany	insufficient number of valid trials per condition	not at least one fixation at one of the two objects during recognition phase, no attention to critical parts during encoding phase (face-to-face or back-to-back, looking-to-object or looking away)	1	4	eye contact and cued object: 3.47 (.67) no eye contact and not cued object: 3.38 (.71) eye contact and not cued object: 3.44 (.76) no eye contact and not cued object: 3.56 (.62)	eye contact and cued object: 2 - 4 no eye contact and cued object: 1 - 4 eye contact and not cued object: 2 - 4 no eye contact and not cued object: 2 - 4	Fig. 3a, Fig. 3b	abstract toy-like objects	not reported	pseudo-randomized	6.5° x 6.5°	(1) eye contact and cued object, (2) no eye contact and cued object, (3) eye contact and no cue at object, (4) no eye contact and no cue at object	11s	1	1	center	screen	screen	two humans (third-party perspective)	unfamiliar	female	14.5° x 20.8°	motion	1s	gaze and head	5s	yes or no	eye contact conditions: 2s in total (2 x 1s) no eye contact conditions: 0s	no sound	blinking star	1s	10s	1	2	side-by-side	change from center to side	screen	object from encoding phase and novel object
				2	32	16	4	11.1111	283	9,0 - 10,0	Germany	insufficient number of valid trials per condition	not at least one fixation at one of the two objects during recognition phase, no attention to critical parts during encoding phase (looking in direction of the infant or away, looking at object or looking away)	1	4	eye contact and cued object: 3.38 (.91) no eye contact and cued object: 3.41 (.76) eye contact and not cued object: 3.41 (.76) no eye contact and not cued object: 3.50 (.84)	eye contact and cued object: 1 - 4 no eye contact/cued object: 2 - 4 eye contact/not cued object: 2 - 4 no eye contact/not cued object: 1 - 4	Fig. 3a, Fig. 3b	abstract toy-like objects	not reported	pseudo-randomized	6.5° x 6.5°	(1) eye contact and object cued, (2) no eye contact and object cued, (3) eye contact and object not cued, (4) no eye contact and object not cued	11s	1	1	center	screen	screen	human	unfamiliar	female	15.0° x 20.8°	motion	1s	gaze and head	5s	yes or no	eye contact conditions: 2s in total (2 x 1s) no eye contact conditions: 0s	no sound	blinking star	1s	10s	1	2	side-by-side	change from center to side	screen	object from encoding phase and novel object
Wahl, Marinović, & Träuble	2019	Gaze Cues of Isolated Eyes Facilitate the Encoding and Further Processing of Objects in 4-month-old Infants	Developmental Cognitive Neuroscience	1	17	7	16	48.4848	143	4,10 - 4,30	Germany	corrupted gaze recording, data loss due to extensive movement, number of valid trials per condition	not attending to eyes gazing ahead and eyes gazing at object, not at least 500ms cumulated fixations to the "whole object display"	2 trials with objects at same position and 2 trials with objects at switched position	12	8 (2.8)	4 - 12	Fig. 1a	mostly small pet toys	not reported	not reported	max. 6.1cm x 6.1 cm (5° x 5°)	(1) one object cued and one object not cued	3s	1	2	sides	screen	screen	schemtic eyes	not applicable	not applicable	7.7cm x 1.4cm (6.3° x 1.1°)	motion	1s	gaze	1s	yes	1s	no sound	not reported	2s	10s	1	2	side-by-side	same or switched	screen	objects from encoding phase
				2	19	9	14	42.4242	141	4,12 - 4,30	Germany	distress, insufficient number of valid trials per condition	infant not attending the entire trial, infant moving, EEG artifacts	not reported	80	cued object: 15 (5.7) not cued object: 15 (7.1)	cued object: 10 - 29 not cued object: 10 - 30	Fig. 2a, Fig. 2b	not reported	not reported	not applicable	not reported	(1) cued object, (2) not cued object	3s	1	1	side	screen	screen	schemtic eyes	not applicable	not applicable	not reported	motion	1s	gaze	1s	yes	1s	no sound	blank screen	0.6s - 0.8s	1s	1	1	center	change from side to center	screen	object from encoding phase
Wahl, Michel, Pauen, &Hoehl	2013	Head and Eye Movements Affect Object Processing in 4-month-old Infants More Than an Artificial Orientation Cue	British Journal of Developmental Psychology	1	22	8	4	15.3846	137	4,00 - 4,31	Germany	insufficient number of valid trials per condition	not attending to screen in each of the parts in the encoding phase (eye contact, motion, cueing) and not attenting to at least one object druing recognition phase	not reported	8	not reported	not reported	Fig. 1a	abstract toys	not reported	same toy, differing in color	5.8cm x 6.6cm (5.5° x 6.3°)	(1) one object cued and one object not cued	3s	1	2	sides	screen	screen	human	unfamiliar	female	12.7cm x 16.6cm (12.1° x 15.8°)	motion	1s	gaze and head	1s	yes	1s	no sound	rotating star	2s	10s	1	2	side-by-side	same or switched	screen	objects from encoding phase
				2	18 (partly overlapping sample with study 1)	5	8	30.7692	138	4,00 - 4,29	Germany	fussiness, insufficient number of valid trials per condition	not seeing the whole trial, infant moving, infant blinking, EEG artifacts	10	80	cued object: 13.4 (4) not cued object: 14.9 (4.8)	cued object: 10 - 21 not cued object: 10 - 24	Fig. 2a, Fig. 2b	abstract toys	not reported	not applicable	max. 7.4cm x 7.4cm (4.2° x 4.2°)	(1) cued object, (2) not cued object	3s	1	1	side	screen	screen	human	unfamiliar	female	14.1cm x 18.5cm (8.1° x 10.6°)	motion	1s	gaze and head	1s	yes	1s	no sound	blank screen	0.4s - 0.6s	1s	1	1	center	change from side to center	screen	object from encoding phase
				3	20	10	7	25.9259	136	4,02 - 4,30	Germany	insufficient number of valid trials, technical error	not attending to screen in each of the parts in the encoding phase (eye contact, motion, cueing) and not attenting to at least one object druing recognition phase	1	8	not reported	not reported	Fig. 1a	abstract toys	not reported	same toy, differing in color	5.8cm x 6.6cm (5.5° x 6.3°)	(1) one object cued and one object not cued	3s	1	2	sides	screen	screen	car	not applicable	not applicable	11.6cm x 11.4cm (11.1° x 12.1°)	motion	1s	entire car	1s	not applicable	not applicable	no sound	rotating star	2s	10s	1	2	side-by-side	same or switched	screen	objects from encoding phase
				4	18 (partly overlapping sample with study 3)	11	9	33.3333	136	4,02 - 4,28	Germany	fussiness, insufficient number of valid trials per condition, technical error	not seeing the whole trial, infant moving, infant blinking, EEG artifacts	10	80	cued object: 13.9 (4.4) not cued object: 14.2 (5.9)	cued object: 10 - 25 not cued object: 10 - 33	Fig. 2a, Fig. 2b	abstract toys	not reported	not applicable	max. 7.4cm x 7.4cm (4.2° x 4.2°)	(1) cued object, (2) not cued object	3s	1	1	side	screen	screen	car	not applicable	not applicable	11.6cm x 11.4cm (11.1° x 12.1°)	motion	1s	entire car	1s	not applicable	not applicable	no sound	blank screen	0.4s - 0.6s	1s	1	1	center	change from side to center	screen	object from encoding phase
[truncated: 5 more columns]
